# Supplementary material for: A Rapid and Specific Genotyping Platform for Plasmodium falciparum Chloroquine Resistance via Allele-Specific PCR with a Lateral Flow Assay
Source: Microbiol Spectr. 2022 Apr 13;10(2):e02719-21. doi: 10.1128/spectrum.02719-21 (PMC9045167; doi:10.1128/spectrum.02719-21)
Supplement: SUPPLEMENTAL FILE 2 — Table S1. Download spectrum.02719-21-s002.xls, XLS file, 0.04 MB [file spectrum.02719-21-s002.xls]

## Sheet: Sheet1
Table S1 Comparison between Nested PCR with sequnencing and AS-PCR-LFA for genotype detection in pfcrt gene with clinical isolates of Plasmodimu falciparum.
Sample No.	Nested PCR with sequencing							AS-PCR-LFA
	C72S	V73	M74I	N75E	K76T	Haplotype		C72S	V73	M74I	N75E	K76T	Haplotype
1	T	T	T	G	A	CVIET		T	T	T	G	A	CVIET
2	T	T	T	G	A	CVIET		T	T	T	G	A	CVIET
4	T	T	T	G	A	CVIET		T	T	T	G	A	CVIET
5	T	T	G	A	T	CVMNK		T	T	G	A	T	CVMNK
7	T	T	T	G	A	CVIET		T	T	T	G	A	CVIET
8	T	T	G	A	T	CVMNK		T	T	G	A	T	CVMNK
9	T	T	G	A	T	CVMNK		T	T	G	A	T	CVMNK
10	T	T	T	G	A	CVIET		T	T	T	G	A	CVIET
11	T	T	G	A	T	CVMNK		T	T	G	A	T	CVMNK
12	T	T	G	A	T	CVMNK		T	T	G	A	T	CVMNK
13	T	T	G/T	G/A	A/T	CV M/I N/E K/T		T	T	G/T	G/A	A/T	CV M/I N/E K/T
16	T	T	G	A	T	CVMNK		T	T	G	A	T	CVMNK
17	T	T	T	G	A	CVIET		T	T	T	G	A	CVIET
21	T	T	G	A	T	CVMNK		T	T	G	A	T	CVMNK
22	T	T	G/T	G/A	A/T	CV M/I N/E K/T		Neg	Neg	Neg	Neg	Neg	Neg
23	T	T	G	A	T	CVMNK		T	T	G	A	T	CVMNK
24	T	T	G/T	G/A	A/T	CV M/I N/E K/T		T	T	G/T	G/A	A/T	CV M/I N/E K/T
25	T	T	T	G	A	CVIET		T	T	T	G	A	CVIET
26	T	T	G/T	G/A	A/T	CV M/I N/E K/T		T	T	G/T	G/A	A/T	CV M/I N/E K/T
27	T	T	T	G	A	CVIET		T	T	T	G	A	CVIET
28	T	T	G	A	T	CVMNK		T	T	G	A	T	CVMNK
29	T	T	T	G	A	CVIET		T	T	T	G	A	CVIET
30	T	T	G	A	T	CVMNK		T	T	G	A	T	CVMNK
31	T	T	T	G	A	CVIET		T	T	T	G	A	CVIET
32	T	T	G	A	T	CVMNK		T	T	G	A	T	CVMNK
33	T	T	T	G	A	CVIET		T	T	T	G	A	CVIET
34	T	T	G	A	T	CVMNK		T	T	G	A	T	CVMNK
35	T	T	G	A	T	CVMNK		T	T	G	A	T	CVMNK
36	T	T	G	A	T	CVMNK		T	T	G	A	T	CVMNK
37	T	T	G	A	T	CVMNK		T	T	G	A	T	CVMNK
38	T	T	G	A	T	CVMNK		T	T	G	A	T	CVMNK
39	T	T	G	A	T	CVMNK		T	T	G	A	T	CVMNK
40	T	T	G	A	T	CVMNK		T	T	G	A	T	CVMNK
41	T	T	G	A	T	CVMNK		T	T	G	A	T	CVMNK
43	T	T	G	A	T	CVMNK		T	T	G	A	T	CVMNK
44	T	T	G	A	T	CVMNK		T	T	G	A	T	CVMNK
45	T	T	G	A	T	CVMNK		T	T	G	A	T	CVMNK
46	T	T	G	A	T	CVMNK		T	T	G	A	T	CVMNK
47	T	T	G	A	T	CVMNK		T	T	G	A	T	CVMNK
48	T	T	G	A	T	CVMNK		T	T	G	A	T	CVMNK
49	T	T	G/T	G/A	A/T	CV M/I N/E K/T		Neg	Neg	Neg	Neg	Neg	Neg
50	T	T	G	A	T	CVMNK		T	T	G	A	T	CVMNK
51	T	T	G	A	T	CVMNK		T	T	G	A	T	CVMNK
52	T	T	T	G	A	CVIET		T	T	T	G	A	CVIET
54	T	T	T	G	A	CVIET		T	T	T	G	A	CVIET
55	T	T	G	A	T	CVMNK		T	T	G	A	T	CVMNK
56	T	T	T	G	A	CVIET		T	T	T	G	A	CVIET
57	T	T	G/T	G/A	A/T	CV M/I N/E K/T		T	T	G/T	G/A	A/T	CV M/I N/E K/T
58	T	T	G	A	T	CVMNK		T	T	G	A	T	CVMNK
59	T	T	T	G	A	CVIET		T	T	T	G	A	CVIET
60	T	T	G	A	T	CVMNK		T	T	G	A	T	CVMNK
61	T	T	G	A	T	CVMNK		T	T	G	A	T	CVMNK
62	T	T	G	A	T	CVMNK		T	T	G	A	T	CVMNK
64	T	T	T	G	A	CVIET		T	T	T	G	A	CVIET
67	T	T	G	A	T	CVMNK		T	T	G	A	T	CVMNK
72	T	T	G	A	T	CVMNK		T	T	G	A	T	CVMNK
73	T	T	T	G	A	CVIET		T	T	T	G	A	CVIET
77	T	T	T	G	A	CVIET		T	T	T	G	A	CVIET
78	T	T	T	G	A	CVIET		T	T	T	G	A	CVIET
80	T	T	T	G	A	CVIET		T	T	T	G	A	CVIET
81	T	T	G/T	G/A	A/T	CV M/I N/E K/T		T	T	G/T	G/A	A/T	CV M/I N/E K/T
82	T	T	T	G	A	CVIET		Neg	Neg	Neg	Neg	Neg	Neg
85	T	T	G	A	T	CVMNK		T	T	G	A	T	CVMNK
90	T	T	G	A	T	CVMNK		Neg	Neg	Neg	Neg	Neg	Neg
94	T	T	G/T	G/A	A/T	CV M/I N/E K/T		T	T	G/T	G/A	A/T	CV M/I N/E K/T
95	T	T	T	G	A	CVIET		T	T	T	G	A	CVIET
103	T	T	T	G	A	CVIET		T	T	T	G	A	CVIET
104	T	T	G	A	T	CVMNK		T	T	G	A	T	CVMNK
105	T	T	G/T	G/A	A/T	CV M/I N/E K/T		T	T	G/T	G/A	A/T	CV M/I N/E K/T
106	T	T	G/T	G/A	A/T	CV M/I N/E K/T		T	T	G/T	G/A	A/T	CV M/I N/E K/T
107	T	T	G/T	G/A	A/T	CV M/I N/E K/T		T	T	G/T	G/A	A/T	CV M/I N/E K/T
111	T	T	T	G	A	CVIET		T	T	T	G	A	CVIET
114	T	T	T	G	A	CVIET		T	T	T	G	A	CVIET
115	T	T	G	A	T	CVMNK		T	T	G	A	T	CVMNK
116	T	T	T	G	A	CVIET		T	T	T	G	A	CVIET
121	T	T	T	G	A	CVIET		T	T	T	G	A	CVIET
122	T	T	T	G	A	CVIET		T	T	T	G	A	CVIET
127	T	T	G	A	T	CVMNK		T	T	G	A	T	CVMNK
128	T	T	T	G	A	CVIET		T	T	T	G	A	CVIET
141	T	T	T	G	A	CVIET		T	T	T	G	A	CVIET
145	T	T	T	G	A	CVIET		T	T	T	G	A	CVIET
146	T	T	T	G	A	CVIET		T	T	T	G	A	CVIET
148	T	T	G	A	T	CVMNK		T	T	G	A	T	CVMNK
169	T	T	G/T	G/A	A/T	CV M/I N/E K/T		T	T	G/T	G/A	A/T	CV M/I N/E K/T
176	T	T	G/T	G/A	A/T	CV M/I N/E K/T		T	T	G/T	G/A	A/T	CV M/I N/E K/T
178	T	T	G/T	G/A	A/T	CV M/I N/E K/T		T	T	G/T	G/A	A/T	CV M/I N/E K/T
181	T	T	G	A	T	CVMNK		T	T	G	A	T	CVMNK
182	T	T	G/T	G/A	A/T	CV M/I N/E K/T		T	T	G/T	G/A	A/T	CV M/I N/E K/T
183	T	T	G	A	T	CVMNK		T	T	G	A	T	CVMNK
185	T	T	G/T	G/A	A/T	CV M/I N/E K/T		T	T	G/T	G/A	A/T	CV M/I N/E K/T
191	T	T	G	A	T	CVMNK		T	T	G	A	T	CVMNK
192	T	T	G/T	G/A	A/T	CV M/I N/E K/T		T	T	G/T	G/A	A/T	CV M/I N/E K/T
193	T	T	G	A	T	CVMNK		T	T	G	A	T	CVMNK
196	T	T	T	G	A	CVIET		T	T	T	G	A	CVIET
197	T	T	G/T	G/A	A/T	CV M/I N/E K/T		T	T	G/T	G/A	A/T	CV M/I N/E K/T
199	T	T	G/T	G/A	A/T	CV M/I N/E K/T		T	T	G/T	G/A	A/T	CV M/I N/E K/T
202	T	T	G/T	G/A	A/T	CV M/I N/E K/T		T	T	G/T	G/A	A/T	CV M/I N/E K/T
208	T	T	G/T	G/A	A/T	CV M/I N/E K/T		T	T	G/T	G/A	A/T	CV M/I N/E K/T
213	T	T	G/T	G/A	A/T	CV M/I N/E K/T		T	T	G/T	G/A	A/T	CV M/I N/E K/T
215	T	T	G	A	T	CVMNK		T	T	G	A	T	CVMNK
223	T	T	G	A	T	CVMNK		T	T	G	A	T	CVMNK
238	T	T	G	A	T	CVMNK		T	T	G	A	T	CVMNK
240	T	T	T	G	A	CVIET		T	T	T	G	A	CVIET
241	T	T	G	A	T	CVMNK		T	T	G	A	T	CVMNK
242	T	T	G	A	T	CVMNK		T	T	G	A	T	CVMNK
245	T	T	G	A	T	CVMNK		T	T	G	A	T	CVMNK
247	T	T	G	A	T	CVMNK		T	T	G	A	T	CVMNK
251	T	T	G	A	T	CVMNK		T	T	G	A	T	CVMNK
252	T	T	G	A	T	CVMNK		T	T	G	A	T	CVMNK
258	T	T	G	A	T	CVMNK		T	T	G	A	T	CVMNK
262	T	T	G	A	T	CVMNK		T	T	G	A	T	CVMNK
266	T	T	G	A	T	CVMNK		T	T	G	A	T	CVMNK
274	T	T	G	A	T	CVMNK		T	T	G	A	T	CVMNK
280	T	T	G	A	T	CVMNK		T	T	G	A	T	CVMNK
284	T	T	G	A	T	CVMNK		Neg	Neg	Neg	Neg	Neg	Neg
294	T	T	G	A	T	CVMNK		T	T	G	A	T	CVMNK
298	T	T	G	A	T	CVMNK		T	T	G	A	T	CVMNK
302	T	T	G	A	T	CVMNK		T	T	G	A	T	CVMNK
311	T	T	G	A	T	CVMNK		T	T	G	A	T	CVMNK
315	T	T	G	A	T	CVMNK		T	T	G	A	T	CVMNK
The black base is wild type, and the red is mutant and mixed type. Neg indicate negative.
